# Supplementary material for: Improving Electrochemical Performance of Ultrahigh-Loading Cathodes via the Addition of Multi-Walled Carbon Nanotubes
Source: Nanomaterials (Basel). 2025 Jan 21;15(3):156. doi: 10.3390/nano15030156 (PMC11820175; doi:10.3390/nano15030156)
Supplement: Supplementary file 1 [file nanomaterials-15-00156-s001.zip]

Archive with 1 entries (1 files):
- nanomaterials-3385083-supplementary.pdf
